# Supplementary material for: Machine learning-based prediction of clinical outcomes in cervical cancer using routine hematological indices: development and web implementation
Source: Front Oncol. 2025 Dec 3;15:1661153. doi: 10.3389/fonc.2025.1661153 (PMC12708249; doi:10.3389/fonc.2025.1661153)
Supplement: Supplementary file 2 [file Table3.xlsx]

## Sheet: VIF
Supplementary Table 3.1 The variance inflation factor (VIF) of blood indices variables in predicting ADT, LACC, LNP, PUI, UBI, VI
Term	ADT						LACC								LNP							PUI							UBI							VI
	VIF	VIF_CI_low	VIF_CI_high	SE_factor	Tolerance	Tolerance_CI_low	Tolerance_CI_high	VIF	VIF_CI_low	VIF_CI_high	SE_factor	Tolerance	Tolerance_CI_low	Tolerance_CI_high	VIF	VIF_CI_low	VIF_CI_high	SE_factor	Tolerance	Tolerance_CI_low	Tolerance_CI_high	VIF	VIF_CI_low	VIF_CI_high	SE_factor	Tolerance	Tolerance_CI_low	Tolerance_CI_high	VIF	VIF_CI_low	VIF_CI_high	SE_factor	Tolerance	Tolerance_CI_low	Tolerance_CI_high	VIF	VIF_CI_low	VIF_CI_high	SE_factor	Tolerance	Tolerance_CI_low	Tolerance_CI_high
AKP	1.33416	1.22456	1.49727	1.15506	0.749534	0.667883	0.816623	1.33416	1.22456	1.49727	1.15506	0.749534	0.667883	0.816623	1.33416	1.22456	1.49727	1.15506	0.749534	0.667883	0.816623	1.33416	1.22456	1.49727	1.15506	0.749534	0.667883	0.816623	1.33416	1.22456	1.49727	1.15506	0.749534	0.667883	0.816623	1.33416	1.22456	1.49727	1.15506	0.749534	0.667883	0.816623
Tbil	1.16154	1.08416	1.3101	1.07775	0.860923	0.763303	0.922376	1.16154	1.08416	1.3101	1.07775	0.860923	0.763303	0.922376	1.16154	1.08416	1.3101	1.07775	0.860923	0.763303	0.922376	1.16154	1.08416	1.3101	1.07775	0.860923	0.763303	0.922376	1.16154	1.08416	1.3101	1.07775	0.860923	0.763303	0.922376	1.16154	1.08416	1.3101	1.07775	0.860923	0.763303	0.922376
ALB	17.3662	14.8892	20.2849	4.16728	0.0575832	0.0492978	0.0671626	17.3662	14.8892	20.2849	4.16728	0.0575832	0.0492978	0.0671626	17.3662	14.8892	20.2849	4.16728	0.0575832	0.0492978	0.0671626	17.3662	14.8892	20.2849	4.16728	0.0575832	0.0492978	0.0671626	17.3662	14.8892	20.2849	4.16728	0.0575832	0.0492978	0.0671626	17.3662	14.8892	20.2849	4.16728	0.0575832	0.0492978	0.0671626
HDL	78.8791	67.3469	92.4157	8.88139	0.0126776	0.0108207	0.0148485	78.8791	67.3469	92.4157	8.88139	0.0126776	0.0108207	0.0148485	78.8791	67.3469	92.4157	8.88139	0.0126776	0.0108207	0.0148485	78.8791	67.3469	92.4157	8.88139	0.0126776	0.0108207	0.0148485	78.8791	67.3469	92.4157	8.88139	0.0126776	0.0108207	0.0148485	78.8791	67.3469	92.4157	8.88139	0.0126776	0.0108207	0.0148485
TG	21.9678	18.8135	25.6808	4.68699	0.0455211	0.0389396	0.0531534	21.9678	18.8135	25.6808	4.68699	0.0455211	0.0389396	0.0531534	21.9678	18.8135	25.6808	4.68699	0.0455211	0.0389396	0.0531534	21.9678	18.8135	25.6808	4.68699	0.0455211	0.0389396	0.0531534	21.9678	18.8135	25.6808	4.68699	0.0455211	0.0389396	0.0531534	21.9678	18.8135	25.6808	4.68699	0.0455211	0.0389396	0.0531534
TC	67.5345	57.6723	79.1129	8.21794	0.0148073	0.0126402	0.0173393	67.5345	57.6723	79.1129	8.21794	0.0148073	0.0126402	0.0173393	67.5345	57.6723	79.1129	8.21794	0.0148073	0.0126402	0.0173393	67.5345	57.6723	79.1129	8.21794	0.0148073	0.0126402	0.0173393	67.5345	57.6723	79.1129	8.21794	0.0148073	0.0126402	0.0173393	67.5345	57.6723	79.1129	8.21794	0.0148073	0.0126402	0.0173393
LDL	81.9792	69.9906	96.051	9.05423	0.0121982	0.0104111	0.0142876	81.9792	69.9906	96.051	9.05423	0.0121982	0.0104111	0.0142876	81.9792	69.9906	96.051	9.05423	0.0121982	0.0104111	0.0142876	81.9792	69.9906	96.051	9.05423	0.0121982	0.0104111	0.0142876	81.9792	69.9906	96.051	9.05423	0.0121982	0.0104111	0.0142876	81.9792	69.9906	96.051	9.05423	0.0121982	0.0104111	0.0142876
HGB	1.49928	1.36302	1.68668	1.22445	0.666989	0.592881	0.733666	1.49928	1.36302	1.68668	1.22445	0.666989	0.592881	0.733666	1.49928	1.36302	1.68668	1.22445	0.666989	0.592881	0.733666	1.49928	1.36302	1.68668	1.22445	0.666989	0.592881	0.733666	1.49928	1.36302	1.68668	1.22445	0.666989	0.592881	0.733666	1.49928	1.36302	1.68668	1.22445	0.666989	0.592881	0.733666
WBC	4700.45	4008.59	5511.74	68.5598	0.000212746	0.000181431	0.000249464	4700.45	4008.59	5511.74	68.5598	0.000212746	0.000181431	0.000249464	4700.45	4008.59	5511.74	68.5598	0.000212746	0.000181431	0.000249464	4700.45	4008.59	5511.74	68.5598	0.000212746	0.000181431	0.000249464	4700.45	4008.59	5511.74	68.5598	0.000212746	0.000181431	0.000249464	4700.45	4008.59	5511.74	68.5598	0.000212746	0.000181431	0.000249464
Basophil	1.5983	1.44665	1.80144	1.26424	0.625665	0.555113	0.691252	1.5983	1.44665	1.80144	1.26424	0.625665	0.555113	0.691252	1.5983	1.44665	1.80144	1.26424	0.625665	0.555113	0.691252	1.5983	1.44665	1.80144	1.26424	0.625665	0.555113	0.691252	1.5983	1.44665	1.80144	1.26424	0.625665	0.555113	0.691252	1.5983	1.44665	1.80144	1.26424	0.625665	0.555113	0.691252
Neutrophil	4215.41	3594.96	4942.99	64.9262	0.000237225	0.000202307	0.000278167	4215.41	3594.96	4942.99	64.9262	0.000237225	0.000202307	0.000278167	4215.41	3594.96	4942.99	64.9262	0.000237225	0.000202307	0.000278167	4215.41	3594.96	4942.99	64.9262	0.000237225	0.000202307	0.000278167	4215.41	3594.96	4942.99	64.9262	0.000237225	0.000202307	0.000278167	4215.41	3594.96	4942.99	64.9262	0.000237225	0.000202307	0.000278167
Eosinophil	56.0104	47.8446	65.5995	7.48401	0.0178538	0.015244	0.020901	56.0104	47.8446	65.5995	7.48401	0.0178538	0.015244	0.020901	56.0104	47.8446	65.5995	7.48401	0.0178538	0.015244	0.020901	56.0104	47.8446	65.5995	7.48401	0.0178538	0.015244	0.020901	56.0104	47.8446	65.5995	7.48401	0.0178538	0.015244	0.020901	56.0104	47.8446	65.5995	7.48401	0.0178538	0.015244	0.020901
Lymphocyte	358.526	305.828	420.335	18.9348	0.0027892	0.00237906	0.00326981	358.526	305.828	420.335	18.9348	0.0027892	0.00237906	0.00326981	358.526	305.828	420.335	18.9348	0.0027892	0.00237906	0.00326981	358.526	305.828	420.335	18.9348	0.0027892	0.00237906	0.00326981	358.526	305.828	420.335	18.9348	0.0027892	0.00237906	0.00326981	358.526	305.828	420.335	18.9348	0.0027892	0.00237906	0.00326981
Monocyte	34.5396	29.5345	40.4225	5.87704	0.0289523	0.0247387	0.0338587	34.5396	29.5345	40.4225	5.87704	0.0289523	0.0247387	0.0338587	34.5396	29.5345	40.4225	5.87704	0.0289523	0.0247387	0.0338587	34.5396	29.5345	40.4225	5.87704	0.0289523	0.0247387	0.0338587	34.5396	29.5345	40.4225	5.87704	0.0289523	0.0247387	0.0338587	34.5396	29.5345	40.4225	5.87704	0.0289523	0.0247387	0.0338587
MPV	6.42963	5.56295	7.46093	2.53567	0.15553	0.134032	0.179761	6.42963	5.56295	7.46093	2.53567	0.15553	0.134032	0.179761	6.42963	5.56295	7.46093	2.53567	0.15553	0.134032	0.179761	6.42963	5.56295	7.46093	2.53567	0.15553	0.134032	0.179761	6.42963	5.56295	7.46093	2.53567	0.15553	0.134032	0.179761	6.42963	5.56295	7.46093	2.53567	0.15553	0.134032	0.179761
PDW	5.44621	4.72441	6.30791	2.33371	0.183614	0.158531	0.211667	5.44621	4.72441	6.30791	2.33371	0.183614	0.158531	0.211667	5.44621	4.72441	6.30791	2.33371	0.183614	0.158531	0.211667	5.44621	4.72441	6.30791	2.33371	0.183614	0.158531	0.211667	5.44621	4.72441	6.30791	2.33371	0.183614	0.158531	0.211667	5.44621	4.72441	6.30791	2.33371	0.183614	0.158531	0.211667
Platelet	17.7082	15.1809	20.686	4.20812	0.0564709	0.048342	0.0658721	17.7082	15.1809	20.686	4.20812	0.0564709	0.048342	0.0658721	17.7082	15.1809	20.686	4.20812	0.0564709	0.048342	0.0658721	17.7082	15.1809	20.686	4.20812	0.0564709	0.048342	0.0658721	17.7082	15.1809	20.686	4.20812	0.0564709	0.048342	0.0658721	17.7082	15.1809	20.686	4.20812	0.0564709	0.048342	0.0658721
Fibrinogen	201.688	172.077	236.424	14.2017	0.00495815	0.0042297	0.00581134	201.688	172.077	236.424	14.2017	0.00495815	0.0042297	0.00581134	201.688	172.077	236.424	14.2017	0.00495815	0.0042297	0.00581134	201.688	172.077	236.424	14.2017	0.00495815	0.0042297	0.00581134	201.688	172.077	236.424	14.2017	0.00495815	0.0042297	0.00581134	201.688	172.077	236.424	14.2017	0.00495815	0.0042297	0.00581134
DDI_grade	1.40624	1.28478	1.5795	1.18585	0.711118	0.633112	0.778345	1.40624	1.28478	1.5795	1.18585	0.711118	0.633112	0.778345	1.40624	1.28478	1.5795	1.18585	0.711118	0.633112	0.778345	1.40624	1.28478	1.5795	1.18585	0.711118	0.633112	0.778345	1.40624	1.28478	1.5795	1.18585	0.711118	0.633112	0.778345	1.40624	1.28478	1.5795	1.18585	0.711118	0.633112	0.778345
LMR	6.78084	5.86243	7.87272	2.604	0.147474	0.127021	0.170578	6.78084	5.86243	7.87272	2.604	0.147474	0.127021	0.170578	6.78084	5.86243	7.87272	2.604	0.147474	0.127021	0.170578	6.78084	5.86243	7.87272	2.604	0.147474	0.127021	0.170578	6.78084	5.86243	7.87272	2.604	0.147474	0.127021	0.170578	6.78084	5.86243	7.87272	2.604	0.147474	0.127021	0.170578
NLR	39.3587	33.6442	46.0735	6.27365	0.0254074	0.0217045	0.0297228	39.3587	33.6442	46.0735	6.27365	0.0254074	0.0217045	0.0297228	39.3587	33.6442	46.0735	6.27365	0.0254074	0.0217045	0.0297228	39.3587	33.6442	46.0735	6.27365	0.0254074	0.0217045	0.0297228	39.3587	33.6442	46.0735	6.27365	0.0254074	0.0217045	0.0297228	39.3587	33.6442	46.0735	6.27365	0.0254074	0.0217045	0.0297228
FLR	36.4973	31.204	42.7182	6.0413	0.0273993	0.0234092	0.0320472	36.4973	31.204	42.7182	6.0413	0.0273993	0.0234092	0.0320472	36.4973	31.204	42.7182	6.0413	0.0273993	0.0234092	0.0320472	36.4973	31.204	42.7182	6.0413	0.0273993	0.0234092	0.0320472	36.4973	31.204	42.7182	6.0413	0.0273993	0.0234092	0.0320472	36.4973	31.204	42.7182	6.0413	0.0273993	0.0234092	0.0320472
TCLR	275.791	235.272	323.318	16.607	0.00362593	0.00309293	0.00425039	275.791	235.272	323.318	16.607	0.00362593	0.00309293	0.00425039	275.791	235.272	323.318	16.607	0.00362593	0.00309293	0.00425039	275.791	235.272	323.318	16.607	0.00362593	0.00309293	0.00425039	275.791	235.272	323.318	16.607	0.00362593	0.00309293	0.00425039	275.791	235.272	323.318	16.607	0.00362593	0.00309293	0.00425039
HDLR	198.049	168.974	232.157	14.073	0.00504925	0.00430744	0.00591806	198.049	168.974	232.157	14.073	0.00504925	0.00430744	0.00591806	198.049	168.974	232.157	14.073	0.00504925	0.00430744	0.00591806	198.049	168.974	232.157	14.073	0.00504925	0.00430744	0.00591806	198.049	168.974	232.157	14.073	0.00504925	0.00430744	0.00591806	198.049	168.974	232.157	14.073	0.00504925	0.00430744	0.00591806
LDLR	247.018	210.735	289.579	15.7168	0.00404829	0.00345329	0.0047453	247.018	210.735	289.579	15.7168	0.00404829	0.00345329	0.0047453	247.018	210.735	289.579	15.7168	0.00404829	0.00345329	0.0047453	247.018	210.735	289.579	15.7168	0.00404829	0.00345329	0.0047453	247.018	210.735	289.579	15.7168	0.00404829	0.00345329	0.0047453	247.018	210.735	289.579	15.7168	0.00404829	0.00345329	0.0047453
TGLR	23.2349	19.894	27.1666	4.82026	0.0430386	0.0368099	0.0502663	23.2349	19.894	27.1666	4.82026	0.0430386	0.0368099	0.0502663	23.2349	19.894	27.1666	4.82026	0.0430386	0.0368099	0.0502663	23.2349	19.894	27.1666	4.82026	0.0430386	0.0368099	0.0502663	23.2349	19.894	27.1666	4.82026	0.0430386	0.0368099	0.0502663	23.2349	19.894	27.1666	4.82026	0.0430386	0.0368099	0.0502663
PLR	40.7657	34.8441	47.7234	6.3848	0.0245304	0.0209541	0.0286993	40.7657	34.8441	47.7234	6.3848	0.0245304	0.0209541	0.0286993	40.7657	34.8441	47.7234	6.3848	0.0245304	0.0209541	0.0286993	40.7657	34.8441	47.7234	6.3848	0.0245304	0.0209541	0.0286993	40.7657	34.8441	47.7234	6.3848	0.0245304	0.0209541	0.0286993	40.7657	34.8441	47.7234	6.3848	0.0245304	0.0209541	0.0286993
FAR	207.542	177.07	243.288	14.4063	0.0048183	0.00411035	0.00564749	207.542	177.07	243.288	14.4063	0.0048183	0.00411035	0.00564749	207.542	177.07	243.288	14.4063	0.0048183	0.00411035	0.00564749	207.542	177.07	243.288	14.4063	0.0048183	0.00411035	0.00564749	207.542	177.07	243.288	14.4063	0.0048183	0.00411035	0.00564749	207.542	177.07	243.288	14.4063	0.0048183	0.00411035	0.00564749
ELR	44.6836	38.1852	52.3175	6.68458	0.0223796	0.0191141	0.0261882	44.6836	38.1852	52.3175	6.68458	0.0223796	0.0191141	0.0261882	44.6836	38.1852	52.3175	6.68458	0.0223796	0.0191141	0.0261882	44.6836	38.1852	52.3175	6.68458	0.0223796	0.0191141	0.0261882	44.6836	38.1852	52.3175	6.68458	0.0223796	0.0191141	0.0261882	44.6836	38.1852	52.3175	6.68458	0.0223796	0.0191141	0.0261882
ENLR	14.7204	12.633	17.1824	3.83672	0.067933	0.0581991	0.079158	14.7204	12.633	17.1824	3.83672	0.067933	0.0581991	0.079158	14.7204	12.633	17.1824	3.83672	0.067933	0.0581991	0.079158	14.7204	12.633	17.1824	3.83672	0.067933	0.0581991	0.079158	14.7204	12.633	17.1824	3.83672	0.067933	0.0581991	0.079158	14.7204	12.633	17.1824	3.83672	0.067933	0.0581991	0.079158
NAR	344.759	294.087	404.191	18.5677	0.00290058	0.00247408	0.00340035	344.759	294.087	404.191	18.5677	0.00290058	0.00247408	0.00340035	344.759	294.087	404.191	18.5677	0.00290058	0.00247408	0.00340035	344.759	294.087	404.191	18.5677	0.00290058	0.00247408	0.00340035	344.759	294.087	404.191	18.5677	0.00290058	0.00247408	0.00340035	344.759	294.087	404.191	18.5677	0.00290058	0.00247408	0.00340035
PVPR	7.79955	6.73111	9.06719	2.79277	0.128212	0.110288	0.148564	7.79955	6.73111	9.06719	2.79277	0.128212	0.110288	0.148564	7.79955	6.73111	9.06719	2.79277	0.128212	0.110288	0.148564	7.79955	6.73111	9.06719	2.79277	0.128212	0.110288	0.148564	7.79955	6.73111	9.06719	2.79277	0.128212	0.110288	0.148564	7.79955	6.73111	9.06719	2.79277	0.128212	0.110288	0.148564
SIS	2.63214	2.32561	3.00955	1.62239	0.379919	0.332275	0.429995	2.63214	2.32561	3.00955	1.62239	0.379919	0.332275	0.429995	2.63214	2.32561	3.00955	1.62239	0.379919	0.332275	0.429995	2.63214	2.32561	3.00955	1.62239	0.379919	0.332275	0.429995	2.63214	2.32561	3.00955	1.62239	0.379919	0.332275	0.429995	2.63214	2.32561	3.00955	1.62239	0.379919	0.332275	0.429995
SII	37.7164	32.2437	44.1478	6.14137	0.0265136	0.0226512	0.0310138	37.7164	32.2437	44.1478	6.14137	0.0265136	0.0226512	0.0310138	37.7164	32.2437	44.1478	6.14137	0.0265136	0.0226512	0.0310138	37.7164	32.2437	44.1478	6.14137	0.0265136	0.0226512	0.0310138	37.7164	32.2437	44.1478	6.14137	0.0265136	0.0226512	0.0310138	37.7164	32.2437	44.1478	6.14137	0.0265136	0.0226512	0.0310138
COUNT	4.88023	4.24183	5.64435	2.20912	0.204908	0.177168	0.235747	4.88023	4.24183	5.64435	2.20912	0.204908	0.177168	0.235747	4.88023	4.24183	5.64435	2.20912	0.204908	0.177168	0.235747	4.88023	4.24183	5.64435	2.20912	0.204908	0.177168	0.235747	4.88023	4.24183	5.64435	2.20912	0.204908	0.177168	0.235747	4.88023	4.24183	5.64435	2.20912	0.204908	0.177168	0.235747

## Sheet: VIMP
Supplementary Table 3.2 The importance ranking of blood indices variables in predicting ADT, LACC, LNP, PUI, UBI, VI
Term	ADT		LACC		LNP		PUI		UBI		VI
	%IncMSE	IncNodePurity	%IncMSE	IncNodePurity	%IncMSE	IncNodePurity	%IncMSE	IncNodePurity	%IncMSE	IncNodePurity	%IncMSE	IncNodePurity
AKP	0.000744681	3.74395	0.00382979	2.91169	0.00106383	1.32619	-0.00170213	0.400389	-0.00138298	0.946062	0.00138298	1.97372
Tbil	0.00159574	2.39768	0.000531915	2.07608	-0.0012766	1.29678	-0.000319149	0.217754	-0.000531915	0.556748	-1.73472e-19	1.86769
ALB	-0.0012766	1.11491	0.0012766	1.74227	0.000212766	0.692764	0.000106383	0.399702	0.000531915	0.625775	0.000425532	1.17255
HDL	0.00202128	2.04419	0.000212766	1.37227	0.00393617	1.12675	0.00265957	0.487006	0.000744681	0.494674	-0.000425532	1.30045
TG	0.00308511	2.40275	0.00595745	2.03152	0.00393617	1.42211	0.000531915	0.236733	0.000957447	1.18754	0.000319149	1.75278
TC	-0.000319149	1.7327	0.00223404	1.90717	0.000957447	1.23689	0	0.353312	0.000744681	0.680442	0.00489362	1.48951
LDL	0.00287234	2.0823	0.00287234	1.65086	0.00680851	1.35201	0.00159574	0.384383	0.000744681	0.661218	0.00138298	1.76082
HGB	0.00117021	2.6303	-0.00138298	1.58142	0.00117021	1.66336	0.0012766	0.523768	0.00446809	1.7481	-0.000531915	1.83429
WBC	0.000851064	1.92281	0.00446809	2.13659	0.00223404	1.14941	0.00265957	0.556328	0.00404255	0.53313	0.00340426	1.0411
Basophil	0.000638298	0.997193	0.000638298	1.24527	-0.00255319	0.601826	0.000425532	0.248812	0.000744681	0.547389	-3.46945e-20	1.22658
Neutrophil	0.000531915	1.76021	0.00148936	1.75594	0.00542553	0.833949	0.00457447	0.492957	0.00404255	0.62577	0.000851064	1.21139
Eosinophil	0.000425532	1.38602	-0.000106383	1.15264	0.000851064	0.563503	0.00265957	0.369019	0.000744681	0.477087	0.00159574	0.678572
Lymphocyte	0.000851064	1.66417	0.00531915	1.7231	0.00819149	0.769717	0.00297872	0.296333	0.00414894	0.732039	0.00595745	1.25973
Monocyte	0.00159574	1.65333	0.00234043	1.57582	0.00106383	0.8377	0.000319149	0.269965	0.00159574	0.934034	0.00202128	1.76637
MPV	-0.00255319	2.07072	0.00180851	2.25095	0.000212766	0.790012	0.000425532	0.477875	-0.00106383	0.776678	0.00255319	1.22521
PDW	0.00138298	2.08249	0.000638298	1.98843	0.000851064	1.49931	0.000212766	0.494264	-0.00340426	1.02066	-0.00223404	1.48338
Platelet	0.000851064	2.51593	0.00212766	2.31006	0.00734043	1.35951	0.000319149	0.365435	0.00138298	0.916765	0.00382979	1.38523
Fibrinogen	-0.00223404	1.2506	0.00861702	2.11609	0.00340426	1.00293	0.00159574	0.355522	0.00414894	1.18319	0.00382979	1.27734
DDI_grade	-0.00180851	1.11994	0.000851064	1.30239	0.00297872	0.772209	3.47e-20	0.199592	0.000531915	0.612746	0.00202128	0.735479
LMR	-0.000957447	2.20986	0.000957447	1.57518	0.00170213	1.29593	3.47e-20	0.595657	0.00265957	1.07748	0.00712766	1.62552
NLR	0.00680851	3.03934	0.00606383	2.56321	0.00829787	1.81227	0.00276596	0.37736	0.00478723	0.959481	0.0043617	1.7935
OPNI	0.00191489	2.64802	0.000531915	1.50312	0.00202128	1.52435	0.00202128	0.682588	0.00531915	1.44639	0.00244681	1.80978
FLR	0.00319149	3.35931	0.00287234	1.9562	0.000744681	0.961551	0.00148936	0.31988	0.00542553	0.800866	0.00276596	2.13302
TCLR	0.0012766	1.84775	0.00297872	1.58625	0.0105319	0.808844	0.00340426	0.297835	0.0012766	0.422577	0.000319149	1.25095
HDLR	-0.00148936	1.95828	0.00510638	1.60491	0.00234043	0.884844	0.00212766	0.222165	0.00287234	0.803569	0.00319149	1.23729
LDLR	0.00117021	2.86463	0.0012766	1.4489	0.0062766	1.02513	0.00106383	0.362697	0.00244681	0.635201	0.00882979	1.25561
TGLR	0.0012766	2.12008	-0.000106383	2.29913	0.00255319	1.03025	0.000851064	0.156661	0.00531915	1.2228	0.00414894	1.66779
PLR	0.00808511	3.39221	0.00382979	1.89809	0.00925532	1.69738	0.00212766	0.388495	0.00170213	1.07479	0.0056383	1.72286
FAR	0.00159574	3.30584	0.005	3.60698	0.00531915	1.38896	0.00329787	0.180827	0.00414894	1.22728	0.00585106	2.74542
ELR	-0.00138298	2.47517	0.00287234	1.93849	0.0012766	0.771051	0.00521277	0.611362	0.00351064	0.575566	-0.00106383	1.39695
ENLR	-0.00234043	2.92205	0.0110638	3.84994	0.00148936	1.3695	0.00404255	0.72643	0.0012766	1.00728	0.00468085	2.06173
NAR	0.00329787	1.90536	0.00553191	2.21561	0.00638298	0.833581	0.00457447	0.470169	0.00319149	0.693955	-0.000531915	1.47282
PVPR	-0.00138298	2.51529	-0.000425532	1.68654	0.00755319	1.03644	0.000425532	0.470697	0.0012766	0.988857	0.00212766	1.42137
SIS	0.000212766	0.324292	-0.000319149	0.423844	-0.000212766	0.120171	0.000638298	0.310791	0.000638298	0.27008	0.000957447	0.17664
SII	0.000531915	2.6341	0.000638298	1.45279	0.00510638	1.43046	0.00489362	0.413581	0.00478723	0.626066	0.00138298	1.38407
COUNT	3.46945e-20	0.257969	0.000531915	0.46852	0.000106383	0.247414	0.000957447	0.11878	0	0.11038	0.00223404	0.375591

## Sheet: Survival_VIMP
Supplementary Table 3.3 The importance ranking of blood indices variables in predicting OS and RFS
Term	Importance_ranking
	OS	RFS
AKP	0.0176282	0.0100904
Tbil	0.0213414	0.0616266
ALB	0.0738488	0.0359622
HDL	0.00122513	0.0183671
TG	0.000261991	-0.00070232
TC	0.0108763	0.0192896
LDL	-0.000477245	-0.00101475
HGB	0.044737	0.0427259
WBC	0.00163613	0.00191367
Basophil	0.000865302	0.00461494
Neutrophil	0.00413003	0.00490836
Eosinophil	0.0032212	0.00162801
Lymphocyte	0.00253796	0.00168993
Monocyte	0.0138055	0.0328745
MPV	0.0169401	0.0149911
PDW	-0.000519041	0.00436425
Platelet	0.0401483	0.0214876
Fibrinogen	0.0332582	0.0321626
DDI_grade	0.0529833	0.0231474
LMR	-1.94e-05	0.00155593
NLR	0.0136837	0.0107743
OPNI	0.00909605	0.0227675
FLR	0.00775545	0.00475447
TCLR	0.00511087	0.00181248
HDLR	0.000683924	0.00130443
LDLR	5.94e-05	0.000236716
TGLR	0.000865545	0.00241045
PLR	0.0111975	0.00986137
FAR	0.0255828	0.015133
ELR	0.00170342	0.000779258
ENLR	0.00316327	0.0111233
NAR	0.00494358	0.00440906
PVPR	0.0119433	0.0106418
SIS	0.0409217	0.0206936
SII	0.00338192	0.00673927
COUNT	0.00221696	0.00363178

## Sheet: Survival_VIF
Supplementary Table 3.4 The variance inflation factor (VIF) of blood indices variables in predicting OS and RFS
Term	OS							RFS
	VIF	VIF_CI_low	VIF_CI_high	SE_factor	Tolerance	Tolerance_CI_low	Tolerance_CI_high	VIF	VIF_CI_low	VIF_CI_high	SE_factor	Tolerance	Tolerance_CI_low	Tolerance_CI_high
AKP	1.33416	1.22456	1.49727	1.15506	0.749534	0.667883	0.816623	1.33416	1.22456	1.49727	1.15506	0.749534	0.667883	0.816623
Tbil	1.16154	1.08416	1.3101	1.07775	0.860923	0.763303	0.922376	1.16154	1.08416	1.3101	1.07775	0.860923	0.763303	0.922376
ALB	17.3662	14.8892	20.2849	4.16728	0.0575832	0.0492978	0.0671626	17.3662	14.8892	20.2849	4.16728	0.0575832	0.0492978	0.0671626
HDL	78.8791	67.3469	92.4157	8.88139	0.0126776	0.0108207	0.0148485	78.8791	67.3469	92.4157	8.88139	0.0126776	0.0108207	0.0148485
TG	21.9678	18.8135	25.6808	4.68699	0.0455211	0.0389396	0.0531534	21.9678	18.8135	25.6808	4.68699	0.0455211	0.0389396	0.0531534
TC	67.5345	57.6723	79.1129	8.21794	0.0148073	0.0126402	0.0173393	67.5345	57.6723	79.1129	8.21794	0.0148073	0.0126402	0.0173393
LDL	81.9792	69.9906	96.051	9.05423	0.0121982	0.0104111	0.0142876	81.9792	69.9906	96.051	9.05423	0.0121982	0.0104111	0.0142876
HGB	1.49928	1.36302	1.68668	1.22445	0.666989	0.592881	0.733666	1.49928	1.36302	1.68668	1.22445	0.666989	0.592881	0.733666
WBC	4700.45	4008.59	5511.74	68.5598	0.000212746	0.000181431	0.000249464	4700.45	4008.59	5511.74	68.5598	0.000212746	0.000181431	0.000249464
Basophil	1.5983	1.44665	1.80144	1.26424	0.625665	0.555113	0.691252	1.5983	1.44665	1.80144	1.26424	0.625665	0.555113	0.691252
Neutrophil	4215.41	3594.96	4942.99	64.9262	0.000237225	0.000202307	0.000278167	4215.41	3594.96	4942.99	64.9262	0.000237225	0.000202307	0.000278167
Eosinophil	56.0104	47.8446	65.5995	7.48401	0.0178538	0.015244	0.020901	56.0104	47.8446	65.5995	7.48401	0.0178538	0.015244	0.020901
Lymphocyte	358.526	305.828	420.335	18.9348	0.0027892	0.00237906	0.00326981	358.526	305.828	420.335	18.9348	0.0027892	0.00237906	0.00326981
Monocyte	34.5396	29.5345	40.4225	5.87704	0.0289523	0.0247387	0.0338587	34.5396	29.5345	40.4225	5.87704	0.0289523	0.0247387	0.0338587
MPV	6.42963	5.56295	7.46093	2.53567	0.15553	0.134032	0.179761	6.42963	5.56295	7.46093	2.53567	0.15553	0.134032	0.179761
PDW	5.44621	4.72441	6.30791	2.33371	0.183614	0.158531	0.211667	5.44621	4.72441	6.30791	2.33371	0.183614	0.158531	0.211667
Platelet	17.7082	15.1809	20.686	4.20812	0.0564709	0.048342	0.0658721	17.7082	15.1809	20.686	4.20812	0.0564709	0.048342	0.0658721
Fibrinogen	201.688	172.077	236.424	14.2017	0.00495815	0.0042297	0.00581134	201.688	172.077	236.424	14.2017	0.00495815	0.0042297	0.00581134
DDI_grade	1.40624	1.28478	1.5795	1.18585	0.711118	0.633112	0.778345	1.40624	1.28478	1.5795	1.18585	0.711118	0.633112	0.778345
LMR	6.78084	5.86243	7.87272	2.604	0.147474	0.127021	0.170578	6.78084	5.86243	7.87272	2.604	0.147474	0.127021	0.170578
NLR	39.3587	33.6442	46.0735	6.27365	0.0254074	0.0217045	0.0297228	39.3587	33.6442	46.0735	6.27365	0.0254074	0.0217045	0.0297228
FLR	36.4973	31.204	42.7182	6.0413	0.0273993	0.0234092	0.0320472	36.4973	31.204	42.7182	6.0413	0.0273993	0.0234092	0.0320472
TCLR	275.791	235.272	323.318	16.607	0.00362593	0.00309293	0.00425039	275.791	235.272	323.318	16.607	0.00362593	0.00309293	0.00425039
HDLR	198.049	168.974	232.157	14.073	0.00504925	0.00430744	0.00591806	198.049	168.974	232.157	14.073	0.00504925	0.00430744	0.00591806
LDLR	247.018	210.735	289.579	15.7168	0.00404829	0.00345329	0.0047453	247.018	210.735	289.579	15.7168	0.00404829	0.00345329	0.0047453
TGLR	23.2349	19.894	27.1666	4.82026	0.0430386	0.0368099	0.0502663	23.2349	19.894	27.1666	4.82026	0.0430386	0.0368099	0.0502663
PLR	40.7657	34.8441	47.7234	6.3848	0.0245304	0.0209541	0.0286993	40.7657	34.8441	47.7234	6.3848	0.0245304	0.0209541	0.0286993
FAR	207.542	177.07	243.288	14.4063	0.0048183	0.00411035	0.00564749	207.542	177.07	243.288	14.4063	0.0048183	0.00411035	0.00564749
ELR	44.6836	38.1852	52.3175	6.68458	0.0223796	0.0191141	0.0261882	44.6836	38.1852	52.3175	6.68458	0.0223796	0.0191141	0.0261882
ENLR	14.7204	12.633	17.1824	3.83672	0.067933	0.0581991	0.079158	14.7204	12.633	17.1824	3.83672	0.067933	0.0581991	0.079158
NAR	344.759	294.087	404.191	18.5677	0.00290058	0.00247408	0.00340035	344.759	294.087	404.191	18.5677	0.00290058	0.00247408	0.00340035
PVPR	7.79955	6.73111	9.06719	2.79277	0.128212	0.110288	0.148564	7.79955	6.73111	9.06719	2.79277	0.128212	0.110288	0.148564
SIS	2.63214	2.32561	3.00955	1.62239	0.379919	0.332275	0.429995	2.63214	2.32561	3.00955	1.62239	0.379919	0.332275	0.429995
SII	37.7164	32.2437	44.1478	6.14137	0.0265136	0.0226512	0.0310138	37.7164	32.2437	44.1478	6.14137	0.0265136	0.0226512	0.0310138
COUNT	4.88023	4.24183	5.64435	2.20912	0.204908	0.177168	0.235747	4.88023	4.24183	5.64435	2.20912	0.204908	0.177168	0.235747
