# Supplementary material for: Machine learning-based prediction of clinical outcomes in cervical cancer using routine hematological indices: development and web implementation
Source: Front Oncol. 2025 Dec 3;15:1661153. doi: 10.3389/fonc.2025.1661153 (PMC12708249; doi:10.3389/fonc.2025.1661153)
Supplement: Supplementary file 3 [file Table4.xlsx]

## Sheet: Table S4
	Supplementary Table 4 The procedure of the final variable set selection.
	No.	Outcome	Method 1	→Variables →	Method 2	→Variables→	Model No.	AUC/C-index	Final model
	1	LACC	RSF	AKP, Tbil, TC, LDL, HGB, Basophil, NAR, MPV, PDW, Platelet, DDI-grade, LMR, NLR, HDLR, TGLR, FAR, ENLR, SIS, CONUT	Uni ( p < 0.05 ) , Multi Logistic ( p < 0.1 )	Age, HPV infection status, HGB, FAR, ENLR	1	0.681
			LASSO	AKP, TG, HGB, Platelet, DDI-grade, FAR, ENLR, NAR, SII		Age, HPV infection status, HGB, FAR, ENLR, NAR	2	0.695
			STEPWISE	TG, LDL, HGB, WBC, Eosinophil, Lymphocyte, LDLR, TGLR, FAR, ELR		Age, HPV infection status, HGB, FAR, ELR, WBC, Eosinophil	3	0.696
			RSF	AKP, Tbil, TC, LDL, HGB, Basophil, NAR, MPV, PDW, Platelet, DDI-grade, LMR, NLR, HDLR, TGLR, FAR, ENLR, SIS, CONUT	Multi Logistic ( p < 0.05 )	Age, HPV infection status, HGB, TGLR, FAR	4	0.686
			LASSO	AKP, TG, HGB, Platelet, DDI-grade, FAR, ENLR, NAR, SII		Age, HPV infection status, TG, HGB, FAR, ENLR	5	0.693
			STEPWISE	TG, LDL, HGB, WBC, Eosinophil, Lymphocyte, LDLR, TGLR, FAR, ELR		HPV infection status, TG, LDL, HGB, WBC, Lymphocyte, LDLR, FAR, ELR	6	0.714	Yes
	2	UBI	RSF	AKP, Tbil, TC, LDL, HGB, Basophil, PDW, DDI-grade, LMR, HDLR, TGLR, PLR, FAR, ELR, NAR, PVPR, SIS, COUNT	Uni ( p < 0.05 ) , Multi Logistic ( p < 0.1 )	Age, HPV infection status, Histological type, HGB, FAR	1	0.781	Yes
			LASSO	ALB, HGB, OPNI, PLR, FAR, SIS		Age, HPV infection status, Histological type, HGB, FAR	2	0.781
			STEPWISE	HDL, TC, Eosinophil, PDW, Fibrinogen, NLR, TCLR, HDLR, PLR, FAR, ENLR, NAR, SIS		Age, HPV infection status, Histological type, PLR, FAR	3	0.777
			RSF	AKP, Tbil, TC, LDL, HGB, Basophil, PDW, DDI-grade, LMR, HDLR, TGLR, PLR, FAR, ELR, NAR, PVPR, SIS, COUNT	Multi Logistic ( p < 0.05 )	Age, HPV infection status, NAR, HGB, FAR	4	0.731
			LASSO	ALB, HGB, OPNI, PLR, FAR, SIS		Age, HPV infection status, HGB, FAR	5	0.732
			STEPWISE	HDL, TC, Eosinophil, PDW, Fibrinogen, NLR, TCLR, HDLR, PLR, FAR, ENLR, NAR, SIS		Age, HPV infection status, Eosinophil, ENLR	6	0.707
	3	PUI	RSF	AKP, Tbil, HDL, TG, TC, LDL, HGB, Basophil, Eosinophil, MPV, PDW, Fibrinogen, DDI-grade, LMR, PLR, ENLR, NAR	Uni ( p < 0.05 ) , Multi Logistic ( p < 0.1 )	Age, LMR	1	0.724
			LASSO	ALB, OPNI, FAR, ELR, NAR, SIS		Age, ELR	2	0.7
			STEPWISE	ALB, TC, Lymphocyte, Fibrinogen, TCLR, HDLR, FAR, ELR, NAR		Age	3	0.643
			RSF	AKP, Tbil, HDL, TG, TC, LDL, HGB, Basophil, Eosinophil, MPV, PDW, Fibrinogen, DDI-grade, LMR, PLR, ENLR, NAR	Multi Logistic ( p < 0.05 )	Age,Term infants, Living children, HDL	4	0.681
			LASSO	ALB, OPNI, FAR, ELR, NAR, SIS		Age, Term infants, Living children, Histological type	5	0.729
			STEPWISE	ALB, TC, Lymphocyte, Fibrinogen, TCLR, HDLR, FAR, ELR, NAR		Age, Term infants, Living children, Histological type, TCLR, HDLR	6	0.756	Yes
	4	LNP	RSF	AKP, Tbil, HDL, TG, TC, LDL, HGB, Basophil, PDW, DDI-grade, LMR, PLR, FAR, ENLR, NAR, PVPR, COUNT	Uni ( p < 0.05 ) , Multi Logistic ( p < 0.1 )	Age, HGB, DDI-grade, PLR	1	0.719
			LASSO	HGB, Platelet, PLR, FAR, SII		Age, HGB	2	0.647
			STEPWISE	Tbil, TC, Eosinophil, Fibrinogen, DDI-grade, FLR, TCLR, HDLR, FAR, ENLR, NAR, SII		Age, DDI-grade, SII, FAR	3	0.706
			RSF	AKP ,Tbil, HDL, TG, TC, LDL, HGB, Basophil, PDW, DDI-grade, LMR, PLR, FAR, ENLR, NAR, PVPR, COUNT	Multi Logistic ( p < 0.05 )	Age, DDI-grade	4	0.708
			LASSO	HGB, Platelet, PLR, FAR, SII		Age, HGB	5	0.613
			STEPWISE	Tbil, TC, Eosinophil, Fibrinogen, DDI-grade, FLR, TCLR, HDLR, FAR, ENLR, NAR, SII		Age, TC, Eosinophil, Fibrinogen, DDI-grade, FLR, TCLR, ENLR, NAR, SII	6	0.781	Yes
	5	ADT	RSF	AKP, Tbil, HDL, TG, HGB, Basophil, PDW, DDI-grade, LMR, NLR, FLR, LDLR, PLR, FAR, ENLR, PVPR	Uni ( p < 0.05 ) , Multi Logistic ( p < 0.1 )	Age, HPV infection status, Histological type, FAR	1	0.703
			LASSO	LMR, FAR, SIS, SII		Age, HPV infection status, Histological type, FAR, SII	2	0.717
			STEPWISE	LDL, Eosinophil, Fibrinogen, FLR, TCLR, LDLR, FAR, ENLR, Platelet, MPV		Age, HPV infection status, Histological type, FLR, Platelet	3	0.719	Yes
			RSF	AKP, Tbil, HDL, TG, HGB, Basophil, PDW, DDI-grade, LMR, NLR, FLR, LDLR, PLR, FAR, ENLR, PVPR	Multi Logistic ( p < 0.05 )	Age, HPV infection status, Histological type	4	0.678
			LASSO	LMR, FAR, SIS, SII		HPV infection status, Histological type, FAR, SII	5	0.709
			STEPWISE	LDL, Eosinophil, Fibrinogen, FLR, TCLR, LDLR, FAR, ENLR, Platelet, MPV		HPV infection status, Histological type, Eosinophil, Fibrinogen, FLR, LDLR, ENLR, Platelet	6	0.719
	6	VI	RSF	AKP, Tbil, HDL ,TG, TC, LDL, HGB, Basophil, Monocyte, PDW, DDI-grade, NAR, FLR, PLR, FAR, ENLR, PVPR, SIS	Uni ( p < 0.05 ) , Multi Logistic ( p < 0.1 )	Menopausal status, HPV infection status, NAR, FAR	1	0.7	Yes
			LASSO	LMR, NLR, FAR, ENLR		HPV infection status, FAR	2	0.677
			STEPWISE	Tbil, ALB, TC, LDL, HGB, Fibrinogen, NLR, TCLR, LDLR, FAR, ENLR		HPV infection status, NLR	3	0.662
			RSF	AKP, Tbil, HDL ,TG, TC, LDL, HGB, Basophil, Monocyte, PDW, DDI-grade, NAR, FLR, PLR, FAR, ENLR, PVPR, SIS	Multi Logistic ( p < 0.05 )	HPV infection status	4	0.601
			LASSO	LMR, NLR, FAR, ENLR		HPV infection status, FAR	5	0.677
			STEPWISE	Tbil, ALB, TC, LDL, HGB, Fibrinogen, NLR, TCLR, LDLR, FAR, ENLR		HPV infection status, NLR	6	0.662
	7	Post-RFS	RSF	AKP, Tbil, ALB, HDL, TC, LDL, HGB, Basophil, Monocyte, Platelet, Fibrinogen, DDI-grade, NLR, TGLR, ENLR, PVPR	Uni ( p < 0.05 ) , Multi Cox ( p < 0.1 )	HPV infection status, Histological type, Tbil, DDI grade, PUI, UBI, LNP	1	0.856
			LASSO	AKP, Tbil, HDL ,TC, HGB, DDI-grade, OPNI, FAR, SIS		HPV infection status, Histological type, PUI, LNP, Tbil, DDI-grade, UBI	2	0.856
			STEPWISE	AKP, Tbil, HDL, TC, HGB, Lymphocyte, Platelet, DDI-grade, TCLR, HDLR, LDLR, PLR, FAR		HPV infection status, Histological type, PUI, LNP, Tbil, DDI-grade, UBI	3	0.856
			RSF	AKP, Tbil, ALB, HDL, TC, LDL, HGB, Basophil, Monocyte, Platelet, Fibrinogen, DDI-grade, NLR, TGLR, ENLR, PVPR	Multi Cox ( p < 0.05 )	HPV infection status, Histological type, Tbil, DDI-grade, ENLR, PUI, LNP	4	0.839
			LASSO	AKP, Tbil, HDL, TC, HGB, DDI-grade, OPNI, FAR, SIS		Histological type, Tbil, DDI-grade,PUI, UBI	5	0.791
			STEPWISE	AKP, Tbil, HDL, TC, HGB, Lymphocyte, Platelet, DDI-grade, TCLR, HDLR, LDLR, PLR, FAR		HPV infection status, Tbil, Lymphocyte, Platelet, DDI-grade, PLR, PUI, LNP	6	0.863	Yes
	8	Pre-RFS	RSF	AKP, Tbil, ALB, HDL, TC, LDL, HGB, Basophil, Monocyte, Platelet, Fibrinogen, DDI-grade, NLR, TGLR, ENLR, PVPR	Uni ( p < 0.05 ) , Multi Cox ( p < 0.1 )	Age, A ,HPV infection status, Tbil, Fibrinogen, DDI-grade	1	0.785
			LASSO	AKP, Tbil, HDL, TC, HGB, DDI-grade, OPNI, FAR, SIS		HPV infection status, Tbil, DDI-grade	2	0.769
			STEPWISE	AKP, Tbil, HDL, TC, HGB, Lymphocyte, Platelet, DDI-grade, TCLR, HDLR, LDLR, PLR, FAR		A, HPV infection status, Tbil, DDI-grade, FAR	3	0.785
			RSF	AKP, Tbil, ALB, HDL, TC, LDL, HGB, Basophil, Monocyte, Platelet, Fibrinogen, DDI-grade, NLR, TGLR, ENLR, PVPR	Multi Cox ( p < 0.05 )	HPV infection status, Tbil, DDI-grade	4	0.769
			LASSO	AKP, Tbil, HDL, TC, HGB, DDI-grade, OPNI, FAR, SIS		Age, A, HPV infection status, Tbil, DDI-grade, FAR	5	0.784
			STEPWISE	AKP, Tbil, HDL, TC, HGB, Lymphocyte, Platelet, DDI-grade, TCLR, HDLR, LDLR, PLR, FAR		HPV infection status, Tbil, Lymphocyte, DDI-grade, FAR	6	0.79	Yes
	9	Post-OS	RSF	AKP, Tbil, ALB, HDL, TG, TC, HGB, Basophil, Monocyte, MPV, PDW, Platelet, Fibrinogen, DDI-grade, NLR, LDLR, ENLR	Uni ( p < 0.05 ) , Multi Cox ( p < 0.1 )	HPV infection status, DDI grade, PUI ,LNP	1	0.906
			LASSO	AKP, Tbil, HGB, Basophil, MPV, Platelet, DDI-grade, OPNI, FAR, SIS		HPV infection status, DDI grade, PUI ,LNP	2	0.906
			STEPWISE	AKP, HDL, TC, Lymphocyte, MPV, Platelet, DDI-grade, TCLR, HDLR, LDLR		HPV infection status, DDI-grade, PUI	3	0.863
			RSF	AKP, Tbil, ALB, HDL, TG, TC, HGB, Basophil, Monocyte, MPV, PDW, Platelet, Fibrinogen, DDI-grade, NLR, LDLR, ENLR	Multi Cox ( p < 0.05 )	HPV infection status, Tbil, DDI-grade, LNP	4	0.906	Yes
			LASSO	AKP, Tbil, HGB, Basophil, MPV, Platelet, DDI-grade, OPNI, FAR, SIS		HPV infection status,Tbil, DDI-grade, PUI	5	0.873
			STEPWISE	AKP, HDL, TC, Lymphocyte, MPV, Platelet, DDI-grade, TCLR, HDLR, LDLR		Menopausal status, Family History,HPV infection status, Histological type, Tbil, HDL, TC, Lymphocyte, Platelet, DDI-grade, TCLR, HDLR, LDLR, PLR, PUI,LNP	6	0.936
	10	Pre-OS	RSF	AKP, Tbil, ALB, HDL, TG, TC, HGB, Basophil, Monocyte, MPV, PDW, Platelet, Fibrinogen, DDI-grade, NLR, LDLR, ENLR	Uni ( p < 0.05 ) , Multi Cox ( p < 0.1 )	HPV infection status, ALB, DDI-grade	1	0.836
			LASSO	AKP, Tbil, HGB, Basophil, MPV, Platelet, DDI-grade, OPNI, FAR, SIS		HPV infection status, Tbil, ALB, Platelet, DDI-grade, LDLR	2	0.851
			STEPWISE	AKP, HDL, TC, Lymphocyte, MPV, Platelet, DDI-grade, TCLR, HDLR, LDLR		HPV infection status, DDI-grade	3	0.848
			RSF	AKP, Tbil, ALB, HDL, TG, TC, HGB, Basophil, Monocyte, MPV, PDW, Platelet, Fibrinogen, DDI-grade, NLR, LDLR, ENLR	Multi Cox ( p < 0.05 )	HPV infection status, Tbil, MPV, Platelet, DDI-grade	4	0.875	Yes
			LASSO	AKP, Tbil, HGB, Basophil, MPV, Platelet, DDI-grade, OPNI, FAR, SIS		HPV infection status, DDI-grade	5	0.848
			STEPWISE	AKP, HDL, TC, Lymphocyte, MPV, Platelet, DDI-grade, TCLR, HDLR, LDLR		Age, HPV infection status, HDL, TC, Lymphocyte, MPV, Platelet, DDI-grade, TCLR, HDLR	6	0.899
