# Supplementary material for: Machine learning-based prediction of clinical outcomes in cervical cancer using routine hematological indices: development and web implementation
Source: Front Oncol. 2025 Dec 3;15:1661153. doi: 10.3389/fonc.2025.1661153 (PMC12708249; doi:10.3389/fonc.2025.1661153)
Supplement: Supplementary file 4 [file Table5.xlsx]

## Sheet: Table S5.1
	Supplementary Table 5.1 Uni- and multivariable logistic regression analyses for each clinical outcome.
	Outcome	Variables		Uni logistic regression		Multi logistic regression
				OR	P	OR	p
	LACC	HPV infection status	Negative	Reference
			16/18	0.385	0.011	0.408897	0.028109
			other high	0.335	0.0211	0.349283	0.038066
			positive unkown	0.583	0.238	0.584684	0.278786
			status unkown	2.59	0.098	2.83774	0.090116
		TG		0.895	0.327	0.733967	0.034532
		LDL		1.090	0.639	2.74102	0.022425
		HGB		0.98	0.00734	0.978183	0.011004
		WBC		1.24	8.23e-05	1.25416	0.000628
		Lymphocyte		1.01	0.967	0.26605	0.053899
		LDLR		0.932	0.676	0.36908	0.098002
		FAR		1.02e+15	7.97e-07	34309250000	0.001819
		ELR		47.6	0.014	18.4781	0.093256
	UBI	Age		1.05	0.00265	1.05628	0.002534
		HPV infection status	Negative	Reference
			16/18	0.223	0.0011	0.293072	0.018672
			other high	0.288	0.0454	0.422242	0.21598
			positive unkown	0.457	0.173	0.570747	0.384392
			status unkown	1.31	0.656	1.49894	0.575839
		HIS	SCC	Reference
			ACC	2.79	0.00337	3.55357	0.001611
			ASCC	3.09	0.035	5.73781	0.003468
			Other	7.51e-07	0.988	8.46825e-07	0.986579
		HGB		0.967	0.00124	0.960487	0.000677
		FAR		1490000000000000	6.97e-05	223472700000	0.009218
	PUI	Age		1.06	0.00431	1.07645	0.0026
		Term infants		1.03	0.899	0.342962	0.1181
		Living children		1.13	0.596	2.58509	0.1689
		HIS	SCC	Reference
			ACC	2.35	0.0886	2.95024	0.0397
			ASCC	3.74	0.0492	5.24769	0.0189
			Other	1.67e-06	0.988	1.73158e-06	0.9879
		TCLR		1.05	0.819	0.312469	0.0689
		HDLR		1.84	0.466	68.1754	0.0949
	LNP	Age		1.03	0.0116	1.05477	0.00127
		HPV infection status	Negative	Reference
			16/18	0.662	0.39	0.98853	0.98392
			other high	0.327	0.105	0.429365	0.2742
			positive unkown	0.354	0.132	0.514365	0.38772
			status unkown	3.97	0.0251	4.95585	0.02634
		TC		0.824	0.195	2.07681	0.10667
		Eosinophil		1.18	0.851	0.000124173	0.04324
		Fibrinogen		1.6	0.0216	0.266934	0.09909
		DDI-grade	1	Reference
			2	2.46	0.0073	2.24585	0.02557
			3	0.782	0.589	0.442135	0.11722
			4	2.58	0.00439	1.7657	0.13613
		FLR		1.76	0.00636	10.6819	0.0462
		TCLR		0.992	0.955	0.155841	0.00767
		ENLR		1.64	0.0622	33.9843	0.02729
		NAR		257	0.0897	2.6672e-10	0.00526
		SII		1	0.000718	1.00201	0.00339
	ADT	Age		1.02	0.0159	1.02669	0.014944
		HPV infection status	Negative	Reference
			16/18	0.196	7.03e-05	0.245276	0.001077
			other high	0.166	0.000239	0.212038	0.002699
			positive unkown	0.237	0.00299	0.287804	0.014408
			status unkown	1.41	0.593	1.87926	0.348663
		HIS	SCC	Reference
			ACC	2.29	0.00124	2.42808	0.001524
			ASCC	4	0.00186	5.23739	0.000361
			Other	1.5	0.599	1.6494	0.544339
		FLR		1.75	0.000729	1.74099	0.002023
		Platelet		1	0.0258	1.00413	0.013326

## Sheet: Table S5.2
	Supplementary Table 5.2 Uni- and multivariable cox regression analyses for survival outcome.
	Outcome	Variables		Univariable cox		Multivariables cox
				HR	P	HR	P
	Post-RFS	HPV infection status	Negative	Reference
			16/18	0.26	0.001	0.229	0.001
			other high	0.13	0.01	0.181	0.04
			positive unkown	0.275	0.035	0.361	0.116
			status unkown	2.747	0.027	1.332	0.614
		PUI	No	Reference
			Yes	12.766	0	3.598	0.001
		LNP	No	Reference
			Yes	10.086	0	7.161	0
		Tbil		1.019	0.015	1.052	0
		Lymphocyte		0.697	0.237	0.023	0.004
		Platelet		1.001	0.556	1.022	0.014
		DDI-grade	1	Reference
			2	1.17	0.738	0.887	0.813
			3	1.849	0.144	2.922	0.015
			4	3.835	0	4.883	0
		PLR		1.002	0.419	0.963	0.006
	Pre-RFS	HPV infection status	Negative	Reference
			16/18	0.26	0.001	0.265	0.001
			other high	0.13	0.01	0.113	0.006
			positive unkown	0.275	0.035	0.281	0.04
			status unkown	2.747	0.027	3.28	0.012
		Tbil		1.019	0.015	1.043	0
		Lymphocyte		0.697	0.237	0.439	0.018
		DDI-grade	1	Reference
			2	1.17	0.738	1.12	0.814
			3	1.849	0.144	1.694	0.237
			4	3.835	0	3.504	0.001
		FAR		3037799959684.73	0	6511308592047.71	0.001
	Post-OS	HPV infection status	Negative	Reference
			16/18	0.163	0	5.624	0
			other high	0	0.996	0	0.997
			positive unkown	0.237	0.037	3.543	0.057
			status unkown	3.005	0.021	14.778	0
		LNP	No	Reference
			Yes	15.238	0	13.002	0
		Tbil		1.003	0.858	1.033	0.04
		DDI-grade	1	Reference
			2	2.637	0.109	1.477	0.538
			3	3.427	0.035	4.708	0.012
			4	8.621	0	9.2	0
	Pre-OS	HPV infection status	Negative	Reference
			16/18	0.26	0.001	0.156	0
			other high	0.13	0.01	0	0.996
			positive unkown	0.275	0.035	0.307	0.096
			status unkown	2.747	0.027	3.681	0.01
		Tbil		1.019	0.015	1.031	0.028
		MPV		1.12	0.382	1.669	0.006
		Platelet		1.001	0.556	1.007	0.009
		DDI-grade	1	Reference
			2	1.17	0.738	1.702	0.402
			3	1.849	0.144	3.148	0.06
			4	3.835	0	8.399	0
